# Supplementary material for: A genetic screen for Drosophila social isolation mutants and analysis of sex pistol
Source: Sci Rep. 2021 Aug 30;11:17395. doi: 10.1038/s41598-021-96871-x (PMC8405609; doi:10.1038/s41598-021-96871-x)
Supplement: Supplementary file 2 — Supplementary Tables. [file 41598_2021_96871_MOESM2_ESM.xlsx]

## Sheet: Supp. Table 1
	Supplementary Table 1: Tables of the 46 hyper-aggressive mutants and 15 hypo-aggressive
	mutants after outcross with lunge mean, P-element insertion site and likely gene affected.
	Hyper-Aggressive Mutants							Hypo-Aggressive Mutants
	Line no.	Lunge Mean	Nearest Gene	Nucleotide Site of Insertion				Line no.	Lunge Mean	Nearest Gene	Nucleotide Insertion Site
	7-44	356.75	bin3	6220673				10-110	1.25	elm	heberlein mutant
	19-70	352.208	lama	5348461				17-51	1.75	Happyhour	heberlein mutant
	21-14*	334.077	CG5953	16526386				12-216	2.85714	Rel	9047543
	11-42*	333.667	kis	249384				14-33	5.52381	CG34228	11651910
	21-28	321.667	5' of hebe	5724097				5-73	6.5	Beadex/dLMO	heberlein mutant
	11-241	312.174	tai	9176331				5-103	7.83	qvr	heberlein mutant
	18-28	305.528	Myosin 31DF	10506772				8-222	7.83	GSS	heberlein mutant
	11-128	299.714	sba	23922665				14-131	9.81818	Beadex	18534565
	12-161	291.955	alt	17679337				19-86	18.875	rdgA	8925164
	9-91	284	CG13386	heberlein mutant				3-76	19.1304	SPoCk	22773350
	14-14	280	Vha16-1	6632573				16-22	22.6667	CG9773	8676627
	10-66	279.333	HmgD	17601579				15-46	23.5417	e(y)3	19637079
	18-24	278.286	wun	9409701				14-101	24.4167	spri	10547688
	20-06	277.542	beta4GalNAcTA	14259053				19-83	24.5556	?	18417582
	8-87	274.739	lethal 1 G0289	10366252				9-130	29.375	PsGEF	2387716
	9-193	274.33	CG12811	10048670
	9-137	272.24	gem	10124242
	11-27	269.611	CG16798	20382328				Key
	14-2*	267.25	wdb	27581343				* = signifciantly aggressive when GH
	14-29	266.318	kl2	132704				? = no nearby gene
	20-72	263.875	ftz-f1	18771662				heberlien mutant: previously identified in other screens
	19-47	262	CG11357	4542807				n.d. = not determined
	18-60	261	CG5555/CG31475	19180631
	9-77	257.333	east	2012204
	6-1	254.952	near 5' CG2865	2293495
	10-201	254.429	CG5510	24169167
	12-172*	249.778	Rtnl1	5001033
	12-167	248.043	5' of coracle	15116495
	10-62	247	hts	19424373
	20-12	245.667	ebd2	21346665
	9-29	245.167	CG8613	14352546
	8-1	245.136	Tmtc3	21128532
	6-42	244	Hr96	25025261
	18-42	242.417	?	12755588
	13-12	242.238	CG31522	4453317
	11-272	236.714	pyd	4720698
	16-15	236.208	_	n.d.
	8-165	236	Taf4	16113259
	11-205	230.875	CG10939	17394578
	6-21	228.875	CG3625	285723
	7-63	226.625	REPTOR	24572784
	9-246	226.583	CG44774	4937811
	4-2	221.75	Lk6	11764401
	14-109	220.625	CG3309	5326751
	2-14	211.583	Mob2	11553116
	9-181	200.333	ckn	10850830

## Sheet: Supp. Table 2
	Supplementary Table 2: Tables showing candidate gene, lunge mean and daytime activity level when GH or SH
	i) Hyper-Aggressive and abnormal activity							ii) Hypo-Aggressive and abnormal activity
	Line no.	Lunge Mean	Nearest Gene	GH Daytime Activity	SH Daytime Activity			Line no.	Lunge Mean	Nearest Gene	GH Daytime Activity	SH Daytime Activity
	9-77	257.333	east	n.s.	High***			14-101	24.4167	spri	n.s.	Low***
	18-60	261	CG5555/CG31475	n.s.	High**			19-83	24.5556	?	n.s.	Low*
	10-62	247	hts	n.s.	Low***			17-51	1.75	Happyhour	High**	High*
	14-14	280	Vha16-1	n.s.	Low**			14-131	9.81818	Beadex	High**	High*
	6-42	244	Hr96	High*	High*			5-103	7.83	qvr	High***	High*
	11-205	230.875	CG10939	High**	High*			8-222	7.83	GSS	High*	n.s.
	9-91	284	CG13386	High *	n.s.			10-110	1.25	elm	Low **	Low **
	18-24	278.286	wun	High*	n.s.			12-216	2.85714	Rel	Low **	Low ***
	8-165	236	Taf4	High **	n.s.			14-33	5.52381	CG34228	Low ****	Low **
	20-06	278	beta4GalNAcTA	Low *	n.s.			3-76	19.1304	SPoCk	Low ****	Low **
	iii) Hyper-Aggressive and normal GH and SH locomotor activity							iv) Hypo-Aggressive and normal GH and SH locomotor activity
	Line no.	Lunge Mean	Nearest Gene	GH Daytime Activity	SH Daytime Activity			Line no.	Lunge Mean	Nearest Gene	GH Daytime Activity	SH Daytime Activity
	7-44	357	bin3	n.s	n.s			5-73	6.5	Beadex	n.s	n.s
	19-70	352	lama	n.s	n.s			19-86	18.875	rdgA	n.s	n.s
	21-28	322	hebe	n.s	n.s			16-22	22.6667	CG9773	n.s	n.s
	11-241	312	tai	n.s	n.s			15-46	23.5417	e(y)3	n.s	n.s
	18-28	306	Myosin 31DF	n.s	n.s			9-130	29.375	PsGEF	n.s	n.s
	11-128	300	sba	n.s	n.s
	12-161	292	alt	n.s	n.s
	10-66	279	HmgD	n.s	n.s
	8-87	275	lethal 1 G0289	n.s	n.s			Signficance Key (compared to control, not multiple comaprison tested)
	9-193	274	CG12811	n.s	n.s			**** = P < 0.0001
	9-137	272	gem	n.s	n.s			*** = P < 0.001
	11-27	270	CG16798	n.s	n.s			** = P < 0.01
	14-29	266	kl-2	n.s	n.s			* = P < 0.05
	20-72	264	ftz-f1	n.s	n.s			n.s = not significant
	19-47	262	CG11357	n.s	n.s
	6-1	255	near 5' CG2865	n.s	n.s
	10-201	254	CG5510	n.s	n.s
	12-167	248	cora	n.s	n.s
	20-12	246	ebd2	n.s	n.s
	9-29	245	CG8613	n.s	n.s
	8-1	245	Tmtc3	n.s	n.s
	18-42	242	Near 3' ade5	n.s	n.s
	13-12	242	CG31522	n.s	n.s
	11-272	237	pyd	n.s	n.s
	16-15	236	_	n.s	n.s
	6-21	229	CG3625	n.s	n.s
	9-246	227	CG44774	n.s	n.s
	7-63	227	REPTOR	n.s	n.s
	4-2	222	Lk6	n.s	n.s
	14-109	221	CG3309	n.s	n.s
	2-14	212	Mob2	n.s	n.s
	9-181	200	ckn	n.s	n.s

## Sheet: Supp. Table 3 
	Supplementary Table 3: The activity and aggression mutants and candiadate gene identified
	by aggression and activity level
	Line no.	Nearest gene	SH Aggressivity	SH Daytime Activity
	9-77	east	High***	High*
	18-60	CG5555/CG31475	High**	High*
	10-62	hts	High***	Low***
	14-14	Vha16-1	High**	Low**
	Signficance Key (after multiple comaprison test)
	*** = P < 0.001
	** = P < 0.01
	* = P < 0.05

## Sheet: Supp. Table 4
	Supplementary Table 4: Tables ethanol resistance phenotype of aggression and activity mutants
	Hyper-Aggressive, activity and abnormal ethanol resistance mutants
	Line no.	Lunge Mean	Nearest Gene	GH Daytime Activity	SH Daytime Activity	GH EtOH Resistance	SH EtOH Resistance
	10-62	247	hts	n.s	Low***	n.s	High***
	18-60	261	CG5555/CG31475	n.s	High*	n.s	Less***
	9-77	257.333	east	n.s	High*	n.s	Less*
	14-14	280	Vha16-1	n.s	Low**	n.d.	n.d
	Signficance Key (after multiple comaprison test)
	*** = P < 0.001
	** = P < 0.01
	* = P < 0.05
	n.s = not significant
	n.d. = not determined
